# Supplementary material for: Active Biomolecules from Vegetable Extracts with Antitumoral Activity against Pancreas Cancer: A Systematic Review (2011–2021)
Source: Life (Basel). 2022 Nov 2;12(11):1765. doi: 10.3390/life12111765 (PMC9695035; doi:10.3390/life12111765)
Supplement: Supplementary file 1 [file life-12-01765-s001.zip]

Archive with 1 entries (1 files):
- life-1973221-supplementary.pdf
